# Supplementary material for: The effect of paired associative stimulation with a high-intensity cortical component and a high-frequency peripheral component on heart rate and heart rate variability in healthy subjects
Source: Front Rehabil Sci. 2023 Jul 26;4:1200958. doi: 10.3389/fresc.2023.1200958 (PMC10410150; doi:10.3389/fresc.2023.1200958)
Supplement: Supplementary file 1 [file Table1.xlsx]

## Sheet: Sheet1
Questions asked at the beginning of each session	1	2	3	4	5	6	7	8	9	10	11	12	13	14	15	16	17
Regularly used medication	no	no	no	no	no	no	no	no	no	no	no	no	no	no	no	no	no
Any medication taken during the past 2 days	no	no	no, small extra dose of salt for blood pressure	no	no	no	no	no	no	no	no	no	no	no	no	no	no
Have you had pain during the past 24 hours	no	no	yes	yes	no	no	yes	yes	no	no	no	no	no	no	no	no	no
If yes, where and how intense on scale 1-10	-	-	1	3	-	-	neck and shoulders	7	-	-	-	-	-	-	-	-	-
			training yesterday, muscle soreness	neck and shoulders				neck and shoulders
Experienced stress level	normal	normal	normal	normal	normal	normal	normal	normal	normal	low	low	normal	low	normal	normal	normal	normal
Physical activity level (1-4)	1	3	1	2	3	2	1	2	3	2	2	1	1	2	2	2	2
How well slept last night	normal	normal	normal	less than normal, 6h, travelling yesterday	normal, over 8h	normal	night shift, 7h sleep	normal, 10.5h	normal, 9h	9h restless	7h well	6h bad	8h	7,5h	10h	7h toke time to fall asleep	7-7,5h not good
Have you had any coffeinated drinks	no	no	no	no	no	no	battery (drinks one every morning)	No	No	4 cups coffee	2 cups coffee	no	4 cups coffee	no	2 cups coffee	no	no
Did day represent normal	yes	yes	yes	No, due to travelling yesterday	yes	yes	yes	yes	yes	day off	biking to work	yes	tired from weekend	yes	yes	yes	tired
